# Supplementary material for: Postconditioning by Delayed Administration of Ciclosporin A: Implication for Donation after Circulatory Death (DCD)
Source: Int J Mol Sci. 2022 Oct 25;23(21):12858. doi: 10.3390/ijms232112858 (PMC9657531; doi:10.3390/ijms232112858)
Supplement: Supplementary file 1 [file ijms-23-12858-s001.zip]

Archive with 1 entries (1 files):
- ijms-1947082-supplementary.pdf
